# Supplementary material for: Functional Expression of Multidrug-Resistance (MDR) Transporters in Developing Human Fetal Brain Endothelial Cells
Source: Cells. 2022 Jul 21;11(14):2259. doi: 10.3390/cells11142259 (PMC9323234; doi:10.3390/cells11142259)
Supplement: Supplementary file 1 [file cells-11-02259-s001.zip]

Archive with 1 entries (1 files):
- cells-1795618-supplementary.pdf
